# Supplementary material for: Roles of the lamin A-specific tail region in the localization to sites of nuclear envelope rupture
Source: PNAS Nexus. 2024 Nov 21;3(12):pgae527. doi: 10.1093/pnasnexus/pgae527 (PMC11645434; doi:10.1093/pnasnexus/pgae527)
Supplement: pgae527_Supplementary_Data [file pgae527_supplementary_data.zip]

Archive with 3 entries (3 files):
- PNASNEXUS-PNASNEXUS-2024-00475RRRR-s02.avi
- PNASNEXUS-PNASNEXUS-2024-00475RRRR-s03.avi
- PNASNEXUS-PNASNEXUS-2024-00475RRRR-s01.pdf
